# Supplementary material for: Analytic Validation of Optical Genome Mapping in Hematological Malignancies
Source: Biomedicines. 2023 Dec 9;11(12):3263. doi: 10.3390/biomedicines11123263 (PMC10741484; doi:10.3390/biomedicines11123263)
Supplement: Supplementary file 1 [file biomedicines-11-03263-s001.zip]

Archive with 6 entries (6 files):
- Supplemental_table_S1.xlsx
- Supplemental_table_S2.xlsx
- Supplemental_table_S3.xlsx
- Supplemental_table_S4.xlsx
- Supplemental_table_S5.xlsx
- Supplemental_table_S6.xlsx
