# Supplementary material for: Analytic Validation of Optical Genome Mapping in Hematological Malignancies
Source: Biomedicines. 2023 Dec 9;11(12):3263. doi: 10.3390/biomedicines11123263 (PMC10741484; doi:10.3390/biomedicines11123263)
Supplement: Supplementary file 1 [file biomedicines-11-03263-s001.zip › Supplemental_table_S1.xlsx]

## Sheet: Sheet1
Analytical Performance Metrics (N = 215 data points)*
Molecule N50			Map Rate		Effective Coverage
Average N50 (kbp)	>230 kbp	>200kbp	Average Map Rate (%)	>70%	Average Effective Coverage (x)	>320x
262.79 kbp	0.9	1	0.8718	0.99	433.89x	0.98
* Overall, 193 out of 215 data points passed the recommended molecule quality metrics
