# Supplementary material for: Analytic Validation of Optical Genome Mapping in Hematological Malignancies
Source: Biomedicines. 2023 Dec 9;11(12):3263. doi: 10.3390/biomedicines11123263 (PMC10741484; doi:10.3390/biomedicines11123263)
Supplement: Supplementary file 1 [file biomedicines-11-03263-s001.zip › Supplemental_table_S2.xlsx]

## Sheet: Sheet1
sampleID	Sample.Type	Standardized Clinical Indication	OGM Reported Findings	SOC Reported Findings	SOC Tests Performed	Comments	Normal, Simple or Complex
BNGOHM-0000003	Blood (EDTA)	Normal Blood Control	ogm(X,Y)x1,(1-22)x2	arr(X,Y)x1,(1-22)x2	CMA		Normal (no large aberrations detected)
BNGOHM-0000004	Blood (EDTA)	Normal Blood Control	ogm(X,Y)x1,(1-22)x2	arr(X,Y)x1,(1-22)x2	CMA		Normal (no large aberrations detected)
BNGOHM-0000012	Blood (EDTA)	Normal Blood Control	ogm(X,1-22)x2	arr(X,1-22)x2	CMA		Normal (no large aberrations detected)
BNGOHM-0000013	Blood (EDTA)	Normal Blood Control	ogm(X,1-22)x2	arr(X,1-22)x2	CMA		Normal (no large aberrations detected)
BNGOHM-0000021	Blood (EDTA)	Normal Blood Control	ogm[GRCh38] ins(5;?)(p13.3;?)	arr(X,1-22)x2	CMA	The 45.5 kbp insertion found by OGM overlaps DROSHA, a cancer gene. The CMA called a duplication of 46.2kbp (without filter) at the same position, but the call was not reported by the lab director.	Simple
BNGOHM-0000022	Blood (EDTA)	Normal Blood Control	ogm[GRCh38] ins(5;?)(p13.3;?)	arr(X,1-22)x2	CMA	The 45.5 kbp insertion found by OGM overlaps DROSHA, a cancer gene. The CMA called a duplication of 46.2kbp (without filter) at the same position, but the call was not reported by the lab director.	Simple
BNGOHM-0000030	Blood (EDTA)	Normal Blood Control	ogm(X,1-22)x2	arr(X,1-22)x2	CMA		Normal (no large aberrations detected)
BNGOHM-0000031	Blood (EDTA)	Normal Blood Control	ogm(X,1-22)x2	arr(X,1-22)x2	CMA		Normal (no large aberrations detected)
BNGOHM-0000039	Blood (EDTA)	Normal Blood Control	ogm(X,1-22)x2	arr(X,1-22)x2	CMA		Normal (no large aberrations detected)
BNGOHM-0000040	Blood (EDTA)	Normal Blood Control	ogm(X,1-22)x2	arr(X,1-22)x2	CMA		Normal (no large aberrations detected)
BNGOHM-0000048	Blood (EDTA)	Normal Blood Control	ogm(X,1-22)x2	arr(X,1-22)x2	CMA		Normal (no large aberrations detected)
BNGOHM-0000049	Blood (EDTA)	Normal Blood Control	ogm(X,1-22)x2	arr(X,1-22)x2	CMA		Normal (no large aberrations detected)
BNGOHM-0000057	Blood (EDTA)	Normal Blood Control	ogm(X,Y)x1,(1-22)x2	arr(X,Y)x1,(1-22)x2	CMA		Normal (no large aberrations detected)
BNGOHM-0000058	Blood (EDTA)	Normal Blood Control	ogm(X,Y)x1,(1-22)x2	arr(X,Y)x1,(1-22)x2	CMA		Normal (no large aberrations detected)
BNGOHM-0000066	Blood (EDTA)	Normal Blood Control	ogm(X,1-22)x2	arr(X,1-22)x2	CMA		Normal (no large aberrations detected)
BNGOHM-0000067	Blood (EDTA)	Normal Blood Control	ogm(X,1-22)x2	arr(X,1-22)x2	CMA		Normal (no large aberrations detected)
BNGOHM-0000075	Blood (EDTA)	Normal Blood Control	ogm(X)x1,(Y)x0~1	arr(X)x1,(Y)x0~1	CMA		Simple
BNGOHM-0000076	Blood (EDTA)	Normal Blood Control	ogm(X)x1,(Y)x0~1	arr(X)x1,(Y)x0~1	CMA		Simple
BNGOHM-0000084	Blood (EDTA)	Normal Blood Control	ogm(X,Y)x1,(1-22)x2	arr(X,Y)x1,(1-22)x2	CMA		Normal (no large aberrations detected)
BNGOHM-0000085	Blood (EDTA)	Normal Blood Control	ogm(X,Y)x1,(1-22)x2	arr(X,Y)x1,(1-22)x2	CMA		Normal (no large aberrations detected)
BNGOHM-0000138	BMA (EDTA)	MDS	ogm[GRCh38] Xp11.4(39757922_40,071,823)x1,2p25.3p16.3(15924_50632748)x2~3,t(2;7)(p16.3;q11.22)(50,651,394;68,380,375),4q24q25(105025784_106748348)x1,7q11.22q22.1(68331170_159334984)x1~2,11p14.1p12(27311812_37101361)x1~2	46,XY,del(7)(q22q34),?del(8)(q24),add(10)(q22),?add(16)(q22),del(17)(q24)[cp17]/46,XY[3].nuc ish(RUNX1T1,RUNX1)x2[200],(5'MLL,3'MLL)x2(5'MLL con 3'MLLx2)[200],(PML,RARA)x2[200], (5'CBFB,3'CBFB)x2(5'CBFB con 3'CBFBx2)[200],(5'RARA,3'RARA)x2 (5'RARA con 3'RARAx2)[200]	KT,FISH	Composite of cells in the KT, and any aberration therein can be below the detection limit of OGM.	Complex
BNGOHM-0000139	BMA	MDS	ogm[GRCh38] Xp11.4(39,690,214_40,071,823)x1, 2p25.3p16.3(15924_50631010)x2~3, t(2;7)(p16.3;q11.22)(50651394;68380375), 4q24q25(105025784_106748348)x1~2, dup(6)(q27q27), 7q11.22q22.1(68362817_159334984)x1~2, dup(11)(p15.4p15.4), 11p14.1p12(27311812_37101361)x1~2,13q31.2q31.3(88960632_91432431)x2~3	46,XY,del(7)(q22q34),?del(8)(q24),add(10)(q22),?add(16)(q22),del(17)(q24)[cp17]/46,XY[3]. nuc ish(RUNX1T1,RUNX1)x2[200], (5'MLL,3'MLL)x2(5'MLL con 3'MLLx2)[200], (PML,RARA)x2[200], (5'CBFB,3'CBFB)x2(5'CBFB con 3'CBFBx2)[200],(5'RARA,3'RARA)x2 (5'RARA con 3'RARAx2)[200]. arr[GRCh38] Xp11.4(39,792,885_40,064,619)x0,2p25.3p16.3(12,771_50,649,546)x3,4q24q25(105,061,417_106,740,962)x1~2,6q27(167,935,9…	KT,FISH,CMA	Composite of cells in the KT, and any aberration therein can be below the detection limit of OGM.	Complex
BNGOHM-0000140	BMA (EDTA)	Other	ogm(X,Y)x1,(1-22)x2	46,XY[20]	KT		Normal (no large aberrations detected)
BNGOHM-0000147	BMA	MPN	ogm[GRCh38] (Y)x0, 18q21.2q21.32(54638838_59878278)x1	45,X,-Y[20].arr[GRCh38] 18q21.2q21.32(54,638,627_59,883,431)x1	KT,CMA		Simple
BNGOHM-0000149	BMA	Non-specific Myeloid	ogm[GRCh38] 3q13.31q22.3(116883671_138928270)x1~2, t(3;12)(q13.2;p13.31)(113493074;9401848), 5q21.2q35.1(104641298_169120090)x1,9p24.3p11.2(14566_41625486)x2~3, 9q21.11q22.32(68310629_94139970)x1~2, t(9;12)(q22.32;q24.33)(96324347;131506005), 12p13.33(14568_520968)x1~2, 12p13.2p12.1(11881907_21201367)x1~2, 12p13.31(5474142_6488173)x1, 12p13.33p13.32(1389369_3915616)amp, 12p13.32(3920122_4918587)a…	44,XY,del(5)(q22q35),add(12)(p11.2),der(13;17)(q10;q10),-16,-20,+mar[10]/44, idem,i(9)(p10)[9]/ 46,XY[1]	KT	The breakpoints of the KT call is at centromeres, not detectible by OGM	Complex
BNGOHM-0000151	BMA	MDS	ogm[GRCh38] 13q13.1q14.3(32162138_53083208)x1~2,fus(13;13)(q13.1;q14.3)	46,XY,del(13)(q12q14)[20].nuc ish(RB1x1) [189/200], (D13S319x1)[195/200]	KT,FISH		Simple
BNGOHM-0000155	BMA	MDS	ogm[GRCh38] 8p23.1q24.21(12337221_129819567)x2~3	47,XY,+8[15]/46,XY[5]	KT		Simple
BNGOHM-0000159	BMA	Plasma cell neoplasm	ogm[GRCh38] Yq11.21q11.223( 0_57,227,415)x0~1	45,X,-Y[16]/46,XY[4]	KT		Simple
BNGOHM-0000161-rep1	BMA (EDTA)	MPN	ogm(9)x3	47,XY,+9[14]/46,XY[6]	KT		Simple
BNGOHM-0000161-rep2	BMA (EDTA)	MPN	ogm[GRCh38] 3p13(70996643_71078929)x1,(9)x2~3	47,XY,+9[14]/46,XY[6]	KT		Simple
BNGOHM-0000161-rep3	BMA (EDTA)	MPN	ogm[GRCh38] 3p13(70996643_71078929)x1,(9)x2~3	47,XY,+9[14]/46,XY[6]	KT		Simple
BNGOHM-0000162	BMA	MPN	ogm[GRCh38] 3p13(70996643_71078929)x1, (9)x2~3	47,XY,+9[14]/46,XY[6]	KT		Simple
BNGOHM-0000163	BMA	ALL	ogm(X,Y)x1,(1-22)x2	46,XY[18].nuc ish(5'CRLF2,3'CRLF2)x2(5'CRLF2 con 3'CRLF2x2)[200], (5'ABL2,3'ABL2)x2(5'ABL2 con 3'ABL2x2)[200], (D4Z1x1)[6/200], (5'PDGFRB,3'PDGFRB)x2(5'PDGFRB con 3'PDGFRBx2)[200], (5'ABL1,3'ABL1)x2(5'ABL1 con 3'ABL1x2)[200], (ABL1,BCR)x2[200], (D10Z1x3)[4/200]/ (D10Z1x1)[12/200], (5'MLL,3'MLL)x4(5'MLL con 3'MLLx4)[8/200], (ETV6,RUNX1)x2[200], (5'IgH,3'IgH)x2(5'IgH con 3'IgHx2)[200]	KT,FISH	Abnormal FISH results are at low levels which are right at or below OGM's limit of detection.	Normal (no large aberrations detected)
BNGOHM-0000171	BMA (EDTA)	ALL	ogm(Y)x2	47,XY,+Y[20]	KT		Simple
BNGOHM-0000172	BMA	ALL	ogm(Y)x2	47,XY,+Y[20]	KT		Simple
BNGOHM-0000175	BMA (EDTA)	MPN	ogm[GRCh38] 20q11.21q13.2(32494315_51242905)x1~2	46,XY,del(20)(q11.2q13.3)[14]/46,XY[6]	KT		Simple
BNGOHM-0000176	BMA	MPN	ogm[GRCh38] 20q11.21q13.2(32439127_51260495)x1	46,XY,del(20)(q11.2q13.3)[14]/46,XY[6]	KT		Simple
BNGOHM-0000177	BMA (EDTA)	MPN	ogm[GRCh38] t(2;11)(q22.3;p15.4),3q12.2q26.1(100889914_167403627)x1~2,(4)x1~2,5p13.1p12(42114535_43842723)x1~2, 5q11.1q35.3(49709239_181472714)x1~2,7q11.21q32.2(64602429_130544231)x1~2,(11)x1~2,12p13.33p12.1(14568_22194676)x1~2,12p12.1p11.21(22199910_32479426)x1~2,16q12.1q22.1(49043155_67084097)x1~2,17p13.3q23.2(66653_35735904)x1~2, 17q21.33q22(50883504_52736634)x1~2, 17q22q23.2(53478445_60731335…	43-45,XX,der(2)t(2;11)(q37;q13),del(3)(q12q25),-4,del(4)(q31.2),-5,-7,del(7)(q11.2),-11,+11,del(11)(q23),dic(11;16)(p15;q24),add(12)(p11.2),-16,-17,del(18)(q21.1),-20,add(20)(q13.2),del(20)(q11.2q13.1),+2-3mar[cp18]/46,XX[2].nuc ish(RUNX1T1,RUNX1)x2[200],(5'MLL,3'MLL)x1(5'MLL con 3'MLLx1)[38/200],(PML,RARA)x2[200],(5'CBFBx1,3'CBFBx2)(5'CBFB con 3'CBFBx1)[138/200],(5'RARA,3'RARA)x2(5'RARA con 3'RA…	KT,FISH	Composite of cells in the KT, and any aberration therein can be below the detection limit of OGM.	Complex
BNGOHM-0000178	BMA	MPN	ogm[GRCh38] t(2;11)(q22.3;p15.4)(144440270;3809399), t(2;11)(q22.3;p15.4), 3q12.2q26.1(100889914_167403627)x1~2, t(3;4)(q12.2;q31.1)(100889914;139020767), t(3;4)(q29;q31.21)(194690484;1435127423), t(3;8)(q26.1;q22.3)(167403627;102809445), t(3;8)(q29;q22.3)(194668575;102819300), (4)x1~2, 4p15.2(25243698_25929365)x1~2, dup(4)(q22.1q22.1), 4q22.2q28.1(93366795_126781052)x1~2, 4q35.1q35.2(182756064_1…	43-45,XX,der(2)t(2;11)(q37;q13),del(3)(q12q25),-4,del(4)(q31.2),-5,-7, del(7)(q11.2),-11,+11,del(11)(q23),dic(11;16)(p15;q24),add(12)(p11.2), -16,-17,del(18)(q21.1),-20,add(20)(q13.2),del(20)(q11.2q13.1),+2-3mar[cp18]/46,XX[2].nuc ish(RUNX1T1,RUNX1)x2[200], (5'MLL,3'MLL)x1(5'MLL con 3'MLLx1)[38/200], (PML,RARA)x2[200], (5'CBFBx1,3'CBFBx2)(5'CBFB con 3'CBFBx1)[138/200], loss of 16p or chr16, extra…	KT,FISH		Complex
BNGOHM-0000181	BMA	ALL	ogm[GRCh38] 3p14.2(60075891_60742799)x1, 3q13.2(112330496_112501287)x1, 3q13.2(112406958_112501287)x0, (5)x2~3, 6q12(66251122_67917403)x1~2, 6q16.1(93655185_95411573)x1~2, 6q16.1q16.3(96487607_119123801)x1~2, 6q11.2q12(62626338_66079935)x1, fus(6;6)(q12;q16.1)(66299331;96989265), fus(6;6)(q16.1;q22.31)(93695363;119123801), t(6;10)(q12;q24.2)(99993718;67917403), 7q34(140396245_140509299)x1, 9p13.2…	46,XY[19].nuc ish (5'IgH,3'IgH)x3(5'IgH con 3'IgHx3)[57/200] (5'CRLF2,3'CRLF2)x2(5'CRLF2 con 3'CRLF2x2)[200], (ABL1,BCR)x2[200], (5'MLL,3'MLL)x2(5'MLL con 3'MLLx2)[200], (ETV6,RUNX1)x2[200].arr[GRCh38] 3p14.2(60,077,501_60,743,266)x1, 3q13.2(112,336,864_112,499,690)x1, 5p15.33q35.3(113,462_181,292,789)x2~3, 6q12(66,318,017_67,912,752)x1, 6q16.1(93,699,658_94,963,982)x1, 6q16.1(96,525,548_96,976,8…	KT,FISH,CMA	Abnormal KT results are at low levels which are right at or below OGM's limit of detection.	Complex
BNGOHM-0000185	BMA	CLL	ogm[GRCh38] t(1;22)(q21.2;q11.22)(150561899;22908320), t(1;22)(q21.2;q11.22)(150561899;22923595), 2q31.1(170864319_174661721)x1~2, 3q23(141688426_142348871)x1,16q11.2q21(46457433_59063822)x1, 16q23.2q23.3(81059467_83877605)x1, 17q11.2(30869664_32052281)x1	arr[GRCh38] 2q31.1(170,897,014_174,704,717)x1~2, 3q23(141,711,209_142,244,137)x1, 16q11.2q21(46,470,057_64,218,788)x1~2,	CMA		Simple
BNGOHM-0000191	BMA	MDS	ogm[GRCh38] Xp11.4(38666939_40568250)x1, 2q37.1(231601698_232359369)x1~2[0.28], 2q37.1q37.3(232364468_242181357)x1~2[0.12], t(2;15)(q37.1;q15.1)(245695;258391), t(2;15)(q37.1;q15.1)(265606;284835), 5q14.2q34(82618900_162240471)x1~2, dup(7)(q36.1q36.1)(151983788_152376571), 14q11.2(22320032_22523108)x1, 15q13.2q15.1(30600982_40199982)x1~2[1.77], 15q15.1(40202631_41877536)x1~2[1.34], 15q11.2q13.1(2…	arr[GRCh38] Xp11.4(38,669,560_40,573,903)x0~1, 2q37.1(231,717,128_232,315,650)x1, 2q37.1q37.3(232,315,787_241,841,232)x1~2, 5q14.2q34(82,692,401_162,220,672)x1~2, 7q36.1(151,966,561_152,365,679)x3, 14q11.2(22,324,561_22,463,367)x1, 15q13.1q15.1(29,025,127_40,233,133)x1~2, 15q15.1(40,234,089_41,817,403)x1~2	CMA		Complex
BNGOHM-0000195	BMA	AML	ogm[GRCh38] (Y)x0~1, t(2;4)(q37.3;q25)(237542438;109411691), t(2;4)(q37.3;q25)(237582383;109411691), 4q21.3q22.1(86197443_89297884)x1~2, 4q24(103411282_105745625)x1, 4q25q35.2(109978786_189474932)x2~3, fus(4;4)(q22.1;q25)(89297884;109217122), fus(4;4)(q21.3;q24)(86286995;102367346), t(4;17)(q22.1;p13.1)(89230312;7201989), t(4;17)(q22.1;p13.1)(89231778;7201989), t(4;17)(q21.3;p11.2)(86197443;18067…	45-47<2>,X,-Y,del(4)(q23),del(5)(q22q35),-7,+8,del(10)(q22),+11,+14,add(14)(p11.2)x2-3,-16,del(17)(p11.2),-18,-20,add(20)(p13)x2,+1-2mar[cp12]. nuc ish(RUNX1T1x3,RUNX1x2)[167/200], (5'MLL,3'MLL)x3(5'MLL con 3'MLLx3)[167/200], (PML,RARA)x3[9/200], (5'CBFB,3'CBFB)x1(5'CBFB con 3'CBFBx1)[174/200], (5'RARA,3'RARA)x3(5'RARA con 3'RARAx3)[16/200]	KT,FISH	Composite of cells in the KT, and any aberration can be below the detection limit of OGM. Abnormal FISH results are at low levels which are right at or below OGM's limit of detection.	Complex
BNGOHM-0000197	BMA (EDTA)	AML	ogm(X,1-22)x2	46,XX[20].nuc ish(RUNX1T1,RUNX1)x2[200], (5'MLL,3'MLL)x2(5'MLL con 3'MLLx2)[200], (PML,RARA)x2[200], (5'CBFB,3'CBFB)x2(5'CBFB con 3'CBFBx2)[200], (5'RARA,3'RARA)x2(5'RARA con 3'RARAx2)[200]	KT,FISH		Normal (no large aberrations detected)
BNGOHM-0000198	BMA (EDTA)	AML	ogm(X,1-22)x2	46,XX[20].nuc ish(RUNX1T1,RUNX1)x2[200], (5'MLL,3'MLL)x2(5'MLL con 3'MLLx2)[200], (PML,RARA)x2[200], (5'CBFB,3'CBFB)x2(5'CBFB con 3'CBFBx2)[200], (5'RARA,3'RARA)x2(5'RARA con 3'RARAx2)[200]	KT,FISH		Normal (no large aberrations detected)
BNGOHM-0000201-rep1	BMA (EDTA)	AML	ogm(X,Y)x1,(1-22)x2	46,XY[20].nuc ish(RUNX1T1,RUNX1)x2[200], (5'MLL,3'MLL)x2(5'MLL con 3'MLLx2)[200], (PML,RARA)x2[200], (5'CBFB,3'CBFB)x2(5'CBFB con 3'CBFBx2)[200], (5'RARA,3'RARA)x2(5'RARA con 3'RARAx2)[200]	KT,FISH		Normal (no large aberrations detected)
BNGOHM-0000201-rep2	BMA (EDTA)	AML	ogm(X,Y)x1,(1-22)x2	46,XY[20].nuc ish(RUNX1T1,RUNX1)x2[200], (5'MLL,3'MLL)x2(5'MLL con 3'MLLx2)[200], (PML,RARA)x2[200], (5'CBFB,3'CBFB)x2(5'CBFB con 3'CBFBx2)[200], (5'RARA,3'RARA)x2(5'RARA con 3'RARAx2)[200]	KT,FISH		Normal (no large aberrations detected)
BNGOHM-0000201-rep3	BMA (EDTA)	AML	ogm(X,Y)x1,(1-22)x2	46,XY[20].nuc ish(RUNX1T1,RUNX1)x2[200], (5'MLL,3'MLL)x2(5'MLL con 3'MLLx2)[200], (PML,RARA)x2[200], (5'CBFB,3'CBFB)x2(5'CBFB con 3'CBFBx2)[200], (5'RARA,3'RARA)x2(5'RARA con 3'RARAx2)[200]	KT,FISH		Normal (no large aberrations detected)
BNGOHM-0000202-rep1	BMA (EDTA)	AML	ogm(X,Y)x1,(1-22)x2	46,XY[20].nuc ish(RUNX1T1,RUNX1)x2[200], (5'MLL,3'MLL)x2(5'MLL con 3'MLLx2)[200], (PML,RARA)x2[200], (5'CBFB,3'CBFB)x2(5'CBFB con 3'CBFBx2)[200], (5'RARA,3'RARA)x2(5'RARA con 3'RARAx2)[200]	KT,FISH		Normal (no large aberrations detected)
BNGOHM-0000207	BMA	Lymphoma	ogm(Y)x0	arr[GRCh38] Yp11.2q12(2,782,100_26,653,790)x0~1	CMA		Simple
BNGOHM-0000219	BMA (EDTA)	MPN	ogm(X,Y)x1,(1-22)x2	46,XY[19]	KT	Abnormal FISH results are at low levels which are right at or below OGM's limit of detection.	Normal (no large aberrations detected)
BNGOHM-0000221	BMA (EDTA)	Plasma cell neoplasm	ogm(9,11,15)x2~3	nuc ish(CDKN2C,CKS1B)x2[200],_x000D_ (ABL1x3-4)[151/200],_x000D_ (CCND1x3-8,IgHx2)[189/200],_x000D_ (RB1,TP53)x2[200],_x000D_ (5'IgH,3'IgH)x2(5'IgH con 3'IgHx2)[200],_x000D_ (PMLx3-4)[174/200]	FISH		Complex
BNGOHM-0000222-rep1	BMA (EDTA)	CML	ogm[GRCh38] t(9;22)(q34.12;q11.23)(130743975;23295730)	46,XY,t(9;22)(q34;q11.2)[20]	KT		Simple
BNGOHM-0000222-rep2	BMA (EDTA)	CML	ogm[GRCh38] t(9;22)(q34.12;q11.23)(130,743,975;23,295,730), t(9;22)(q34.12;q11.23)(130,743,975;23,295,730)	46,XY,t(9;22)(q34;q11.2)[20]	KT		Simple
BNGOHM-0000222-rep3	BMA (EDTA)	CML	ogm[GRCh38] t(9;22)(q34.12;q11.23)(130743975;23295730)	46,XY,t(9;22)(q34;q11.2)[20]	KT		Simple
BNGOHM-0000223	BMA	MPN	ogm[GRCh38] t(9;22)(q34.12;q11.23)(23295730;130743975)	46,XY,t(9;22)(q34;q11.2)[20]	KT		Simple
BNGOHM-0000228	BMA (EDTA)	AML	ogm[GRCh38] t(1;15)(p36.13;q24.2)(16,327,381;75,788,985), t(1;15)(p36.13;q24.2)(16,292,866;75,718,649), t(15;17)(q24.1;q21.2)(74,023,756;40,350,879), t(5;17)(q13.2;q21.1)(70,183,903;40,047,728), t(5;15)(q13.2;q24.1)(71,035,565;74,039,433)	46,XX,t(1;5;17;15)(p36.1;q13;q21;q22)[20]. nuc ish(PML,RARA)x3(PML con RARAx1)[188/200]	KT,FISH		Complex
BNGOHM-0000229	BMA	AML	ogm[GRCh38] t(1;15)(p36.13;q24.2)(16292866;75718017), t(1;15)(p36.13;q24.2)(16327381;75788985), t(5;15)(q13.2;q24.1)(71035565;74039433), t(15;17)(q24.1;q21.2)(74023756;40350879)	46,XX,t(1;5;17;15)(p36.1;q13;q21;q22)[20] SUMMARY: Variant (15;17;v) Translocation Detected. nuc ish(PML,RARA)x3(PML con RARAx1)[188/200] (94%)	KT,FISH		Complex
BNGOHM-0000242	BMA (EDTA)	ALL	ogm[GRCh38] 1p36.11p35.1(26390934_33850956)x1~2,4q13.2q13.3(69282088_73002189)x1~2,t(4;9)(q13.2;q33.1)(69335036;116,905,775), t(4;9)(q13.3;p21.3)(73002189;24060624),t(4;9)(q31.22;q31.2)(146823560;105549310), t(8;12)(q21.13;p13.2)(77578973;11881907),fus(9;9)(p23;q21.13)(12465495;75623644),fus(9;9)(p21.2;q22.32)(26646541;94610815),fus(9;9)(p13.3;q22.31)(34246297;91646678),t(9;12)(p21.2;p12.3)(25834…	46,XX,add(4)(q12),t(8;12)(q13;p13),-9,add(12)(p13),+mar[6]/ 46,XX[14].ish der(8)t(8;12)(ETV6-),der(12)t(8;12)(ETV6-),add(12)(p13)(ETV6-),der(21)t(12;21)(ETV6+,RUNX1+)[3].nuc ish(5'CRLF2,3'CRLF2)x2(5'CRLF2 con 3'CRLF2x2)[200], (5'ABL2,3'ABL2)x2(5'ABL2 con 3'ABL2x2)[200], (D4Z1x2)[200], (5'PDGFRB,3'PDGFRB)x2(5'PDGFRB con 3'PDGFRBx2)[200], (5'ABL1,3'ABL1)x2(5'ABL1 con 3'ABL1x2)[200], (ABL1,BCR)x2[20…	KT,FISH	Higher resolution OGM variants at 4q13.2 could explain karytoype add(4)(q12) results.	Complex
BNGOHM-0000243	BMA	ALL	ogm[GRCh38] 1p36.11p35.1(26482716_33642749)x1~2, 1p36.11p35.1(26482716_33642749)x1~2, 4q13.2q13.3(69269647_73046726)x1~2, t(4;9)(q13.2;q33.1)(69335036;116907122), t(4;9)(q13.3;p21.3)(73002189;24060624), t(4;9)(q31.22;q31.2)(146823560;105549310), 7q34(142612787_142810844)x1, t(8;12)(q21.13;p13.2)(77578973;11881907), 9p23p21.3(12432043_24066790)x1~2, 9q22.31q22.32(91646678_94590544)x1~2, 9q31.2q31.…	46,XX,add(4)(q12),t(8;12)(q13;p13),-9,add(12)(p13),+mar[6]/46,XX[14].ish der(8)t(8;12)(ETV6-),der(12)t(8;12)(ETV6-),add(12)(p13)(ETV6-),der(21)t(12;21)(ETV6+,RUNX1+)[3]. nuc ish(ETV6x1,RUNX1x2)(ETV6 con RUNX1x1)[144/200].arr[GRCh38] 1p36.11p35.1(26,534,602_33,637,946)x1~2, 7q34(142,516,581_142,785,830)x1, 9p23p21.3(12,486,057_24,069,146)x1~2,9q22.31q22.32(91,680,447_94,611,298)x1,9q31.2q31.3(105,…	KT,FISH,CMA	Higher resolution OGM variants at 4q13.2 could explain karytoype add(4)(q12) results.	Complex
BNGOHM-0000271	BMA (EDTA)	MPN	ogm(Y)x1~2	45,X,-Y[3]/46,XY[17].nuc ish(ABL1,BCR)x2[200]	KT,FISH		Simple
BNGOHM-0000272	BMA	MPN	ogm(Y)x0~1	45,X,-Y[3]/46,XY[17]	KT		Simple
BNGOHM-0000302	BMA	AML	ogm[GRCh38] fus(3;3)(q21.3;q26.2)	46,XY,inv(3)(q21q26)[20] Negative for AML FISH panel	KT,FISH		Simple
BNGOHM-0000305	BMA	AML	ogm[GRCh38] (X)x2,(Y)x0~1,t(X;6)(q26.2;q23.3),t(3;12)(q26.2;p13.2),t(6;17)(p22.3;q21.1),(7)x1	45,XX,-7[12]/45,idem,t(6;17)(p23;q21)[6]/46,XY[2] Abnormal clone with loss of chromosome 7 detected by FISH	KT,FISH		Complex
BNGOHM-0000306	BMA	AML	ogm[GRCh38] t(6;9)(p22.3;q34.13),12p13.2p13.1(10982547_12722843)x1	46,XX,t(6;9)(p22;q34)[20] Negative for AML FISH panel	KT,FISH		Simple
BNGOHM-0000308	gDNA	AML	ogm[GRCh38] t(6;9)(p22.3;q34.13), 12p13.2p13.1(10982547_12722843)x1	46,XX,t(6;9)(p22;q34)[20]	KT		Simple
BNGOHM-0000309	gDNA	AML	ogm[GRCh38] Xp22.33q28(2708370_155695743)x2, t(X;6)(q26.2;q23.3),Yq11.21q11.223(11287002_20076301)x0~1, t(3;12)(q26.2;p13.2), t(6;17)(p22.3;q21.1), 7p22.3q36.3(1328096_159334984)x1	45,XX,-7[12]/ 45,idem,t(6;17)(p23;q21)[6]/ 46,XY[2] Abnormal clone with loss of chromosome 7 detected by FISH	KT,FISH		Complex
BNGOHM-0000310	BMA	AML	ogm[GRCh38] fus(3;3)(q21.3;q26.2)	46,XY,inv(3)(q21q26)[20] Negative for AML FISH panel	KT,FISH		Simple
BNGOHM-0000331	BMA	ALL	ogm[GRCh38] (X)x4, (4)x3, (5)x3, 6p25.3q14.1(76216_75218075)x3, 6q22.31q27(123881594_169967990)x3, fus(6;6)(q14.1;q22.31), 7q36.1(148702224_148882248)x1, (8)x3, (9)x3, (10)x3, (14)x4, (18)x3, (21)x4	56~59,XX,+X,+X,+4,+5,+6,del(6)(q13q23),+8,+9,+10,+14,+?15,+18,+21,+21,+1~4mar[cp4]/46,XX[20]. FISH: Positive for gains of 5q, 8q, 14q, and 21q and trisomy 4, 9, and 10	KT,FISH	Composite of cells in the KT, and any aberration therein can be below the detection limit of OGM.	Complex
BNGOHM-0000332	BMA	ALL	ogm[GRCh38] Xp22.33(2315388_33622720)x2, t(X;18)(p21.1;q21.2)(33700283_55287979), 2p23.3(25759784_25773935)x1, 6p22.2(26200766_26234742)x1, 9p21.3(21464241_22829073)x1, 9p21.3(21821009_21996139)x1, 13q12.3q14.2(29730053_50182183)x1, 13q11.2q12.3(18469730_29728569)x2~3, 13q14.2(50072406_50182183)x1, 18q21.2q23(55287979_80256374)x1, (21)x3, 21q11.1q22.3(12406577_43910797)x3	47,XY,+21?c[20] FISH, prev. positive for deletion of 9p21, positive for gain of 21q	KT,FISH		Complex
BNGOHM-0000333	BMA	ALL	ogm[GRCh38] (X)x3,(4)x3, (6)x3,6p22.2(26222443_26278067)x1, (8)x3, (10)x3, (12)x3, (14)x3, (16)x3, 16p13.3(3821941_3878736)x1, (17)x3, (18)x3, (21)x3~4	57,XX,+X,+4,+6,+10,+12,+14,+16,+17,+18,+21,+21[1]/58,idem,+8[1]/46,XX[18] FISH: Positive for gains (or trisomy) of chromosome 4, 8q, 10, 12p, and 14q and gains (or tetrasomy) of 21q	KT,FISH		Complex
BNGOHM-0000335	BMA	Non-specific Leukemia	ogm[GRCh38] (8)x3, 11p11.2(47058498_47733646)x1~2, t(11;12)(p11.2;q12)(47112058_45181836), t(11;12)(p11.2;q13.12)(47722870_49230928), 12q12q13.11(45181836_49293025)x1~2, 12q21.33(91882647_92145130)x1, t(12;16)(p13.31;p13.3)(6604534_3776425)	47,XY,+8,t(11;12)(p10;p10)[4]/46,XY[16] FISH: Positive for a gain of 8q (or trisomy 8q)	KT,FISH		Complex
BNGOHM-0000338	BMA	Non-specific Myeloid	ogm[GRCh38] 3q23(142368589_142765370)x1, (8)x2~3, (21)x3	48,XX,+8,+21c[5]/47,XX+21c[15] Positive for gain of 8q (or trisomy 8) at low level and for gain of 21q (or trisomy 21)	KT,FISH		Simple
BNGOHM-0000341	WB	AML	ogm[GRCh38] 3q26.31q26.33(171643398_179381933)x1~2, inv(3;3)(q26.31;q26.32)(171643398_176738731), ins(6;?)(p22.1;?), t(7;14)(q21.2;q32.2), 7q21.2q36.3((92770587_159334984)x1~2, 11q22.3(108267547_108377755)x1, 14q32.2q32.33(98721564_104065218)x2~3	46,XY,del(7)(q22q36)[20] FISH: Positive for deletion of 7q	KT,FISH		Complex
BNGOHM-0000342	WB	Non-specific Leukemia	ogm[GRCh38] (8)x3, 11p11.2(47058498_47733646)x1~2, t(11;12)(p11.2;q12)(47112058_45181836), t(11;12)(p11.2;q13.12)(47722870_49230928), 12q21.33(91882647_92145130)x1, 12q12q13.11(45181836_49293025)x1~2, t(12;16)(p13.31;p13.3)(6604534_3776425), t(12;16)(p13.31;p13.3)(6674678_3782060),	47,XY,+8,t(11;12)(p10;p10)[4]/46,XY[16] FISH: Positive for a gain of 8q (or trisomy 8q)	KT,FISH	The breakpoints of KT are located in a band next to the OGM.	Complex
BNGOHM-0000319	Bone Marrow/macrophage	AML	ogm[GRCh38] t(4;8)(q31.21;p12)(143,784,616;32,338,059), 5q14.3q31.1(86626153_135426803)x1~2 5q31.1q31.2(135429458_137865612)x0~1 5q31.2q33.1(137867158_152568498)x1~2 5q33.1q34(152571073_167799715)x0~1, 5p12p11(44180522_46400789)x0~1 5q11.1q11.2(49709239_54276088)x1~2, 7q21.3q22.1(95220813_102427110)x1 7q22.1q31.1(102673605_114909079)x1~2, 7q31.33q36.1(126879992_151085230)x1~2, t(8;12)(p12;q12), 1…	46,XY,der(4)t(4;8)(q31;p21),?5,del(7)(q22q35), der(8)t(8;12)(p11;q13),+idic(8)(p11)x2,?12, der(17)(5pter?5p11::5q13?5q31::17p11.2?cen?17qter),der(20)t(12;20)(?;p13).	KT	The breakpoint of KT is located in a band next to the OGM. KT ISCN is vague and questionable.	Complex
BNGOHM-0000315	Peripheral blood	Non-specific Leukemia	ogm[GRCh38] t(4;11)(q21.3;q23.3), (8)x3, (19)x3	48,XY, t(4;11)(q21;q23), +8, +19	KT		Complex
* Abnormal FISH results are at low levels which are right at or below OGM's limit of detection.
