# Supplementary material for: Analytic Validation of Optical Genome Mapping in Hematological Malignancies
Source: Biomedicines. 2023 Dec 9;11(12):3263. doi: 10.3390/biomedicines11123263 (PMC10741484; doi:10.3390/biomedicines11123263)
Supplement: Supplementary file 1 [file biomedicines-11-03263-s001.zip › Supplemental_table_S5.xlsx]

## Sheet: Sheet1
Chr	target	Rearr.	Del.	Dup.	Transl_intrachr	Transl_inter	Inversion	Trisomy	Monosomy	CNV
1	ABL2	X
1	BCL10	X
1	CDKN2C		X
1	CKS1B			X
1	JAK1	X
1	LMNA::NTRK1				X
1	NTRK1	X
1	TAL1	X	X
1	TPR::NTRK1				X
1	whole arm, p		X
1	whole arm, q			X
1	1q21			X
1;2	TPM3::ALK					X
1;7	RNF11::BRAF					X
1;7	TRB::TAL1					X
1;7	MIGA1::BRAF					X
1;8	ETV3::NCOA2					X
1;14	BCL10::IGH					X
1;19	PBX1::TCF3					X
1;22	RBM15::MRTFA					X
2	ALK	X
2	EML4::ALK				X
2	IGK	X
2	REL	X
2;5	NPM1::ALK					X
2;8	IGK::MYC					X
2;10	KIF5B::ALK					X
2;17	CLTC::ALK					X
3	3q26.2	X
3	BCL6	X
3	FOXP1	X
3	GATA2::MECOM				X
3	MECOM	X					X
3	TP63	X
3	whole chrom							X
3	whole arm, q	X			X
3;5	NPM1::MLF1					X
3;8	MYC::BCL6					X
3;14	FOXP1::IGH					X
4	FIP1L1::PDGFRA		X		X
4	PDGFRA	X
4	whole chrom							X
4;11	KMT2A::AFF1					X
4;14	FGFR3::IGH					X
4;14	IGH					X
4;14	NSD2::IGH					X
5	CSF1R	X
5	EBF1		X	X
5	PDGFRB	X
5	TLX3	X
5	whole chrom							X	X
5	whole arm, q		X
5	5q31.2		X
5;11	NUP98::NSD1					X
5;12	PDGFRB::ETV6					X
5;14	BCL11B::TLX3					X
6	CCND3	X
6	DUSP22::IRF4				X
6	DUSP22	X
6	IRF4	X
6;7	p25.3;q32.3					X
6;9	DEK::NUP21					X
6;11	KMT2A::AFDN					X
6;14	IGH::CCND3					X
7	BRAF	X
7	EZH2		X	X
7	IKZF1	X	X	X
7	TRB	X
7	TRG	X
7	whole chrom	X							X
7	whole arm, q		X	X
7	7q31.2		X
7;10	TRB::TLX1					X
7;11	NUP98::HOXA13					X
7;12	MNX1::ETV6					X
7;19	CLIP3::BRAF					X
7;22	PACSIN2::BRAF					X
8	FGFR1	X
8	LYN	X
8	MYC	X
8	whole chrom	X						X
8;9	PCM1::JAK2					X
8;14	IGH::MYC					X
8;18	MYC::BCL2					X
8;21	RUNX1::RUNX1T1					X
8;22	IGL::MYC					X
9	ABL_extraPh			X
9	ABL1	X		X
9	CD274	X	X	X
9	CDKN2A		X	X
9	CDKN2B		X	X
9	JAK2	X
9	NUP214::ABL1				X
9	PAX5		X	X
9	PDCD1LG2	X	X	X
9	whole chrom							X
9	whole arm, q		X
9;11	KMT2A::MLLT3					X
9;22	BCR::ABL1					X
10	RET	X
10	TLX1	X
10	whole chrom							X
10;11	KMT2A::MLLT10					X
10;14	TLX1::TRD					X
11	whole arm, q		X	X
11	ATM		X
11	CCND1	X
11	KMT2A	X
11	LMO2	X
11	NUP98	X
11	11q23	X
11;14	11q13::IGH					X
11;14	CCND1::IGH					X
11;14	TRD::LMO1					X
11;18	BIRC3::MALT1					X
11;19	KMT2A::ELL					X
11;19	KMT2A::MLLT1					X
12	BTG1		X	X
12	CCND2	X
12	ETV6		X	X
12	whole chrom							X	X
12	whole arm, p		X		X
12;21	ETV6::RUNX1					X
13	DLEU2		X
13	DLEU7		X
13	FLT3	X		X
13	RB1		X	X
13	whole chrom								X
13	13q14		X
14	IGH	X
14	TCL1A/B	X
14	TRA	X
14	TRA_TRD	X
14	TRD	X
14	whole chrom								X
14	14q32		X
14;16	16q23::IGH					X
14;16	IGH::MAF					X
14;18	IGH::BCL2					X
14;18	IGH::MALT1					X
14;20	IGH::MAFB					X
14;20	IGH					X
14;20	MAFB::IGH					X
15	NTRK3	X
15	whole chrom							X
15;17	PML::RARA					X
16	CBFA2T3::GLIS2				X
16	CBFB::MYH11				X
17	TP53		X
17	whole chrom							X	X
17	whole arm, p		X		X
17	whole arm, q			X
17	iso17q_wholearm			X
17;19	TCF3::HLF					X
18	BCL2	X
18	MALT1	X
18	whole chrom							X
19	EPOR	X
19	JAK3	X
19	TYK2	X
19	whole chrom							X
20	whole arm, q		X
21	RUNX1_amp			X
21	RUNX1									X
22	BCR_extraPh			X
22	IGL	X
22	whole chrom							X
X	idic(X)_parm			X
X	idic(X)_qarm		X
X	CFLR2	X	X	X
X	CSF2RA		X	X
X	IL3RA		X	X
Y	whole chrom		X
